# Supplementary material for: IKBA phosphorylation governs human sperm motility through ACC-mediated fatty acid beta-oxidation
Source: Commun Biol. 2023 Mar 25;6:323. doi: 10.1038/s42003-023-04693-6 (PMC10039860; doi:10.1038/s42003-023-04693-6)
Supplement: Supplementary file 7 — Supplementary Data 1 [file 42003_2023_4693_MOESM7_ESM.xlsx]

## Sheet: Sheet1
Supplementry Data 1
Figure.2b
Bay-VCL
		0μM								12.5μM								25μM								50μM
10min	124.002	122.374	51.0423	92.5618	100.71	102.28	81.47	124.8	109.462	136.134	61.3681	90.6024	98.16	100.08	104.72	131.4	161.356	139.339	76.8388	96.4335	102.61	118.89	133.41	141.64	168.883	149.605	107.129	139.994	131.22	145.41	100.14	177.02
60min	138.898	128.369	79.5694	95.5788	81.1	96.27	105.83	106.86	127.841	129.107	75.6027	86.5776	83.23	96.75	108.27	118.38	175.209	153.559	87.025	118.362	110.75	131.18	131	158.83	167.975	166.17	103.972	198.015	66.38	108.09	109.43	162.65
Figure.2c
Bay-ALH
		0μM								12.5μM								25μM								50μM
10min	6.1029	6.32	2.4811	4.5054	4.87	4.49	4.18	5.25	5.3903	6.9003	3.5578	4.6006	4.78	4.73	5.03	5.52	8.2011	7.1335	3.7752	4.8614	5.04	5.42	6.28	6.01	9.0952	7.9811	5.1728	7.2883	6.78	7.55	5.28	8.79
60min	7.0131	6.3789	3.6482	4.5409	3.71	4.79	4.99	4.42	6.6692	6.3338	3.8984	4.5432	3.71	4.87	5.33	4.86	8.6401	8.0204	4.2314	5.4011	5.2	6.27	6.26	6.66	9.1762	8.593	5.1776	5.0872	4.37	5.42	5.55	8.1
Figure.2e
LPS-VCL
	0									0.2μg/ml									2μg/ml									20μg/ml
10min	101.7	121.3	120.7	99.2	127.1	103.2	120.4	126.7	88.3	96.5	119.3	116.3	92.3	125.2	101.7	115.8	122.9	90.3	94	114.4	119.9	96.3	114.9	98.5	121.2	113.7	84.1	93.3	104.4	105.9	92.6	114	95.3	119.5	104.4	84.8
30min	120.8	88.8	99.7	93.1	111.1	105.3	123.6	111.2	88.5	117.9	86.9	102.7	85	106.5	105.4	123.2	108.4	86.1	108.4	76.9	96.4	87.5	104.3	103.3	118.8	106.7	81	93.3	78.7	100.8	86.4	98.9	97.3	114.5	107	84.6
Figure.2e
LPS-ALH
	0									0.2μg/ml									2μg/ml									20μg/ml
10min	4.8	5.5	5.8	5	5.5	4.4	4.1	3.9	4.9	4.5	5.1	5.5	4.7	5.4	4.5	3.9	3.8	4.8	4.7	5.4	5.6	4.6	5.2	4.4	3.9	3.9	4.8	4.7	4.9	5.4	4.5	5.2	4.3	4.2	4	4.3
30min	5.2	4.9	5.6	4.9	5.4	4.4	5.8	4.9	3.6	4.9	5.1	5.4	4.9	5.4	4.4	4.8	4.3	3.5	5	5.3	5.5	5.1	5.2	4.5	4.6	4.8	3	4.6	4.9	5.5	4.9	5.2	4.5	4.2	4.7	3.6
Figure.3c-3d
Sample: Normal-Low VCL	0μM								25μM
	VCL	VSL	VAP	ALH	BCF	LIN	STR	WOB	VCL	VSL	VAP	ALH	BCF	LIN	STR	WOB
1	83.34	39.23	47.1	4.21	23.6	49.18	82.67	58.08	72.03	30.04	42.76	4.23	19.68	48.23	74.98	62.51
2	86.77	46.68	54.01	4.3	22.79	54.76	84.16	64.02	98.2	33.81	52.91	5.83	19.71	38.15	66.66	56.2
3	74.27	44.55	50.37	3.39	25.33	61.16	86.33	68.81	81.47	31.91	45.57	4.76	20.68	42.08	71.89	57.32
4	81.77	43.96	52.29	4.18	23.05	55.85	82.59	65.76	93.79	29.7	50.78	5.85	18.38	35.99	61.84	57.17
5	75.96	30.9	42.94	4.34	20.57	42.84	70.44	58.91	86.44	20.01	46.6	5.61	20.13	25.95	47.35	55.08
6	85.35	47.91	55.56	4.59	26.6	52.32	84.6	60.1	105.02	28.84	51.97	6.008	22.25	30.09	59.77	50.31
7	87.21	41.91	52.5	4.94	19.87	48.33	79.87	60.66	93.81	24.31	50.44	6.08	20.08	28.7	52.9	54.17
8	88.95	35.77	48.81	4.78	23.65	43.73	74.62	56.61	94.03	31.63	49.28	5.63	18.8	37.76	67.65	54.22
9	83.23	44.46	58.36	6.67	19.37	41.58	77.18	53.13	126.02	36.38	64.29	7.47	19.41	31.9	60.34	51.98
10	87.53	35.22	47.88	5.03	20.31	43.26	75.1	56.17	99.18	25.37	54.24	6.02	21.89	27.24	50.36	55.15
11	85.62	27.74	45.21	5.22	21.86	37.18	64.95	55.45	113.85	19.99	65.35	7.66	19.63	20.42	36.37	57.28
12	82.78	34.38	48.94	5.41	16.15	44.2	70.14	61.22	122.45	34.8	66.37	6.95	21.76	33.39	58	56.52
13	82.01	20.81	40.38	4.69	25.64	34.38	61.89	53.53	93.92	20.95	51.7	5.22	24.07	26.53	47.02	55.96
14	57.58	47.04	53.23	3.54	26	58.54	84.84	67.42	81.96	37.44	48.67	4.5	23.37	46.08	65.13	59.65
15	88.85	63.41	72.63	5.44	28.45	53.62	84.33	62.07	145.51	51.94	70.19	7.97	20.97	37.95	64.05	50.68
16	89.58	59.62	64.78	3.59	29.93	62.4	87.42	69.59	120.46	55.52	69.77	6.6	23.22	46.94	77.41	59.04
17	81.01	30.98	50.25	5.09	22.97	67.97	39.76	56.96	115.23	26.69	61.35	7.16	20.55	49.75	27.17	55.15
18	80.05	43.22	53.57	5.02	21.9	80.19	51.51	62.07	103.78	30.87	54.39	6.55	19.74	60.83	33.98	54.6
19	68.76	40.66	46.73	3.4	22.68	85.19	60.69	69.34	76.27	36.16	47.34	4.24	20.28	76.27	50.62	64.28
20	84.52	37.63	52.39	5.36	22.22	73.94	43.31	57.04	106.51	27.93	59.66	6.42	20.79	53.03	29.83	56.43
Figure.3e-3f
Sample: Astheno-Low VCL	0μM								25μM
	VCL	VSL	VAP	ALH	BCF	LIN	STR	WOB	VCL	VSL	VAP	ALH	BCF	LIN	STR	WOB
1	61.93	26.71	36.2	3.33	21.51	43.65	70.55	60.6	74.7	22.01	39.38	5.02	18.13	30.03	55.17	55.02
2	64.84	32.8	39.93	3.62	20	50.73	79.45	62.09	100.88	33.09	56.23	6.54	29.3	35.21	59.11	57.24
3	86.64	35.6	45.42	5.22	23.37	44.93	78.28	55.84	68.09	24.4	38.85	4.73	17.01	37.8	62.26	59.86
4	43.72	15.61	28.87	3.32	15.64	39.99	56.61	71.06	116.83	26.88	64.28	7.33	19.38	25.47	47.89	55.03
5	74.52	32.29	43.85	4.19	22.62	47.39	73	62.06	89.93	28.43	51.9	6.47	14.9	35.65	60.03	57.17
6	74.45	38.05	46.67	3.73	28.08	52.95	82.71	63.58	96.04	27.24	47	6.59	19.67	28.28	56.69	49.27
7	82.95	30.51	43.03	4.89	21.94	38.34	68.91	53.58	116.03	18.04	62.26	6.61	31.96	16.31	28.98	56.62
8	81.46	45.57	55.3	4.58	25.76	51.24	80.46	61.9	102.4	37.79	56	5.76	23.11	41.34	69.69	57.65
9	77.18	34.07	43.37	4.52	20.38	45.95	77.03	58.94	81.13	29.41	44.12	5.05	19.63	38.12	65.87	56.7
10	71.58	34.33	43.23	3.96	20.61	50.23	78.47	62.75	79.11	20.52	46.07	4.73	16.58	29.54	51.14	58.35
11	71.94	42.14	47.36	4.07	33.41	56.94	83.06	65.07	105.67	27.43	51.89	6.4	23.37	28.22	56.13	49.88
12	88.34	37.04	51.75	5.47	27.24	42.66	73.89	55.41	103.19	24.99	52.26	5.72	20.65	31.2	54.37	57.68
13	89.86	34.02	49.63	5.54	21.11	42.37	69.12	59.12	99.25	28.35	53.77	5.72	21.39	32.13	55.88	56.44
14	78.02	33.47	48.63	4.98	21.16	42.18	71.74	56.96	101.14	22.98	54.81	5.74	23.67	26.83	49.88	54.53
15	82.09	33.7	47.27	5.03	23.16	40.33	73.42	53.79	120.39	38.11	60.33	7.16	22.71	34.29	63.46	52.34
16	71.56	31.13	39.39	3.99	22.65	47.43	79.88	57.96	99.34	34.35	52.81	5.68	21.86	38.84	68.34	55.42
17	72.34	34.86	43.75	4.34	25.96	50.76	79.34	61.95	102.19	43.78	59.21	5.55	21.88	45.98	74.65	59.65
18	89.64	51.17	57.58	4.43	24.92	57.68	85.99	65.41	125.54	45.05	64.53	6.77	22.47	37	68.79	52.72
19	71.76	43.77	49.37	3.35	26.88	64.51	88.75	71.04	115.89	42.2	59.49	6.79	30.33	38.8	70.52	53.23
20	87.27	47.09	53.68	4.18	26.74	55.8	86.14	63.19	102.83	51.32	70.32	7.51	31.42	39.96	71.05	55.32
21	88.64	61.6	66.45	4.08	30.18	61.81	88.61	67.81	101.32	37.67	58.96	6.14	19.88	67.65	42.59	61.23
22	82.14	59.51	66.14	4.67	27.73	57.52	86.56	65.21	97.29	30.36	51.39	5.65	21.73	64.41	35.53	54.63
23	79.45	48.92	55.15	3.77	22.81	86.5	62.54	70.42	105.65	32.91	57.93	6.09	21.21	60.52	34.29	55.93
24	80.59	40.85	51.95	4.9	22.68	79.78	50	60.69	90.7	27.94	51.74	5.19	20.92	59.67	35.42	58.26
25	80.35	37.33	52.5	4.97	21.4	72.11	46.32	61.85	87.08	31.42	46.53	5.06	18.76	69.68	38.75	54.61
26	80.17	30.58	49.39	4.95	23.22	67.61	40.19	58.16	101.95	18.86	44.2	7.73	21.37	47.27	22.3	45.22
27	64.79	44.05	47.75	3.13	21	67.79	90.65	74.33	105.64	26.87	53.71	6.09	21.82	28.85	56.02	52
28	63.8	32.12	42.44	4.88	24.66	42.67	76.96	54	88.53	28.17	47.29	5.62	19.03	36.05	63.88	55.8
Figure.3g-3h
Sample: Normal-High VCL	0μM								25μM
	VCL	VSL	VAP	ALH	BCF	LIN	STR	WOB	VCL	VSL	VAP	ALH	BCF	LIN	STR	WOB
1	98.65	43.08	56.64	5.67	19.71	46.03	76.72	58.87	117.48	33.88	60.71	7.51	19.16	30.3	57	53.6
2	108.95	44.9	58.77	6.42	20.31	41.41	73.31	55.23	94.29	28.99	51.13	5.74	20.92	33.55	59.21	56.61
3	120.6	53.98	68.41	6.61	21.38	44.98	76.57	57.33	125.49	41.04	65.39	7.76	18.49	35.16	65.14	53.6
4	98.19	50.4	60.88	5.3	21.45	52.37	80.78	63.19	98.2	44.12	57.73	5.97	17.58	46.96	75.83	60.81
5	111.37	32.94	60.14	6.3	23.66	32.68	57.4	55.84	114.17	29.65	63.32	6.38	22.52	29.29	50.92	56.67
6	109.8	43.65	61.8	6.19	22	43.51	72.05	58.42	122.3	28.35	67.38	6.98	21.58	26.59	47.12	56.2
7	98.87	34.33	51.51	6.23	19.97	36.86	67.32	53.92	95.88	24.78	54.75	6.67	17.83	28.63	48.46	58.9
8	90.33	38.42	51.11	5.17	23.41	44.27	75.11	57.19	83.74	29.11	46.64	5.13	20.18	38.06	65.98	56.9
9	92.1	36.89	51.73	5.54	18.91	43.45	72.47	58.08	92.56	29.42	51.17	6.32	17.16	34.52	61.42	56.2
10	114.89	42.47	61.79	6.95	18.03	41.31	70.94	57.14	109.91	30.44	61.76	7.58	19.21	33.12	55.29	59.14
11	106.72	37.56	59.41	6.27	21.21	38.87	66.66	58.12	99.35	27.73	57.87	6.43	18	32.87	54.22	60.14
12	101.4	42.37	58.4	5.83	20.7	45.61	73.94	59.98	107.18	25.54	62.12	5.85	21.2	25.59	44.35	58.41
13	101.56	38.11	56.8	6.19	22.44	40.64	68.63	57.68	96.21	26.54	54.75	5.96	18.8	32.55	54.18	59.06
14	145.6	38.41	69.87	7.73	24.36	28.53	58.93	48.63	132.14	27.76	70.75	7.55	22.44	22.57	43.15	53.7
15	128.28	66.31	76.35	5.98	26.39	56.11	86.14	63.47	131.98	50.53	77.48	9.36	20.2	34.35	67.55	50
16	118.09	70.28	79.98	4.95	31.77	60.57	85.99	68.15	116.07	52.8	79.26	7.88	23.87	41.22	70.58	56.9
17	103.25	38	62	7.84	19.84	33.57	64.3	52	112.39	31.99	66.72	7.74	21.99	26.34	51.94	51.59
18	130.75	30.73	59.35	7.56	22.12	25.28	53.87	46.74	119.31	23.73	58.17	7.49	21.94	22.08	45.14	49.45
19	110.57	40.44	58.91	6.28	24.07	43.33	72.52	57.81	119.2	40.57	64.35	7.33	19.63	38.68	56.92	56.49
20	127.15	51.96	65.91	7.02	21.99	42.59	77.45	53.7	122.34	39.61	61.2	7.29	17.9	35	65.88	51.99
21	116.44	59.42	70.28	5.77	24.67	51.92	82.36	61.51	126.97	49.78	69.31	7.42	20.31	41.49	71.99	56.5
22	135.06	67.73	82.14	6.44	26.38	51.84	80.61	62.69	146.66	56.19	79.32	8.43	21.52	40.71	71.27	56.01
23	107.34	59.28	68.71	5.17	24.48	57.26	84.78	65.77	111.01	46.59	64.18	7.04	17.95	44.58	73.59	59.26
24	100.64	58.07	66.19	4.63	27.02	57.2	83.83	66.12	107.45	43.32	60.54	5.7	22.94	44.67	73.44	58.69
25	129.1	67.23	81.17	6.1	26.59	53.75	80.33	64.35	127.18	57.82	75.75	6.48	24.22	47.32	75.06	60.84
26	103.59	32	53.21	5.77	25.82	66.19	35.55	52.73	121.85	22.88	70.69	6.66	23.22	43.1	24.82	58.1
27	112.99	37.07	59.72	6.28	22.18	64.58	36.48	54.62	130.82	27.75	67.09	6.9	22.88	43.85	22.88	52.2
28	95.27	44.88	56.39	5.25	21.39	79.58	49.35	60.76	81.88	33.93	48.88	5.35	17.2	71.75	44.89	61.53
29	128.72	44.5	64.26	7.79	19.72	69.58	36.59	51.38	131.77	29.86	65.29	8.28	19.55	48.55	23.71	49.71
30	112.15	46.24	62.56	6.2	20.95	76.26	44.58	57.38	114.78	35.24	63.75	6.44	21	58.96	34.08	57.06
31	109.67	37.42	58.33	6.1	22.1	66.34	37.76	55.58	109.09	26.63	57.9	5.85	23.72	50.31	27.89	54.83
32	115.7	47.83	64.63	6.7	20.98	73.8	44.57	58.33	125.53	38.52	67.02	7.01	22.05	60.32	34.1	55.63
Figure.3i-3j
Sample: Astheno-High VCL	0μM								25μM
	VCL	VSL	VAP	ALH	BCF	LIN	STR	WOB	VCL	VSL	VAP	ALH	BCF	LIN	STR	WOB
1	96.28	43.21	56.73	5.33	21.84	47.52	77.08	60.03	94.37	39.19	55.32	5.77	20.7	43.05	69.76	60.57
2	98.83	44.05	59.33	5.74	21.91	46	72.64	61.61	103.99	34.88	55.77	6.38	19.63	36.55	63.89	55.46
3	121.57	28.92	57.38	7.34	32.17	24.37	49.29	48.23	96.59	21.96	52.62	6.51	15.37	23.23	42.99	54.17
4	99.44	43.4	54.93	6.28	15.16	47.44	77.87	58.36	80.81	28.23	47.37	5.3	14.87	33.83	58.31	57.44
5	111.19	43.62	60.39	5.82	23.62	43.54	74.99	56.52	116.43	31.24	57.76	7.09	20.52	29.32	57.83	50.52
6	98.77	31.06	50.23	5.94	20.74	34.67	63.73	53.59	99.67	25.79	51.95	6.08	19.74	29.36	54.25	53.89
7	100.34	28.56	49.37	5.83	24.19	31.18	60.8	50.58	102.53	23.26	51.5	5.96	24.58	25.6	49.38	51.13
8	105.11	33.8	55.81	6.1	21.92	35.03	62.71	54.8	105.78	28.73	57.87	6.14	20.74	28.88	52.19	55.38
9	104.02	32.26	51.95	5.83	20.76	33.25	63.24	51.21	100.67	25.36	52.87	5.78	23.47	28.56	52.46	54.12
10	109.03	35.64	54.8	6.56	20.2	34.42	65.32	51.7	100.38	29.25	53.42	5.98	19.53	32.94	59.21	55.2
11	93.26	36.57	50.89	5.98	17.06	39.24	70.37	54.98	96.29	24.64	51.78	6.69	19.32	26.86	50.04	54.33
12	144.08	40.88	66.97	4.8	20.4	32.9	63.29	49.9	122.95	30.83	63.44	7.57	18.44	27.93	50.06	54.98
13	98.34	31.63	49.44	5.75	20.91	34.85	65.84	52.26	96.54	28.67	50.69	5.93	22.33	32.33	58.25	54.71
14	90.26	45.56	54.75	4.41	21.69	54.24	82.53	64.15	97.2	31.8	52.92	5.33	18.31	40.81	64.58	62.1
15	94.19	40.9	53.94	5.1	23.52	46.06	75.31	59.53	94.94	33.98	53.87	5.55	20.87	40.63	65.9	59.57
16	142.75	45.84	64.95	7.77	20.12	35.63	70.52	48.61	129.67	27.65	60.48	7.29	25.61	22.33	47.58	47.31
17	95	40.41	44.84	3.19	23.02	60.89	87.55	68.07	98.06	31.67	41.33	7.87	22.39	48.95	76.21	62.11
18	96.4	43.16	47.2	3.28	22.84	62.33	88.83	69.03	99.02	34.08	42.79	4.1	24.9	48.63	77	62.34
19	118.02	33.62	59.85	6.12	23.59	59	41.49	52.62	115.25	28.48	60.08	6.62	25.26	50.99	27.29	53.43
20	100.44	42	53.66	5.25	23.99	77.58	43.63	54.71	102.01	27.52	52.92	6.19	21.07	54.89	29.07	52.43
21	94.94	40.81	54.58	5.46	20.84	74.18	45.65	59.76	90.87	28.52	49.59	5.71	20.25	61.1	35.78	57.24
22	117.74	49.68	64.28	7.5	18.52	76.47	43.34	55.55	126.9	39.57	66.95	8.14	18.91	61.35	33.58	54.32
23	116.32	38.72	54.68	6.43	23.69	72.26	37.58	50.89	128.13	35.11	60.37	7.03	21.48	61.71	32.14	50.65
24	118.49	43.71	61.86	7.02	22.62	68.31	37.4	53.59	132.41	29.99	68.29	7.16	24.39	48.32	25.28	52.64
25	113.6	45.06	58.98	6.13	24.09	76.48	42.86	54.44	129.85	35.85	63.61	7.37	21.05	60.5	31.46	51.02
Figure.4a ATP level
Sample	Control	Bay
1	8.42439	8.72977
2	7.10677	8.67636
3	5.07018	5.59408
4	8.34026	8.35657
5	2.82909	4.78043
6	5.15153	4.76642
7	4.82392	5.27796
8	6.59803	6.78329
9	6.45992	6.90944
10	8.58918	8.9132
Figure.4c heatmap	Values were standarized using z-score.
Sample	C-1	C-2	C-3	C-4	C-5	C-6	C-7	C-8	C-9	C-10	C-11	C-12	C-13	C-14	C-15	C-16	C-17	C-18	C-19	C-20	T-1	T-2	T-3	T-4	T-5	T-6	T-7	T-8	T-9	T-10	T-11	T-12	T-13	T-14	T-15	T-16	T-17	T-18	T-19	T-20
Oleic acid	0.860159	0.597213	0.523281	-0.0769033	-0.979173	-0.36551	0.279074	1.64933	-0.439269	0.22553	0.975746	1.24176	0.746354	0.179681	0.218989	-0.12702	0.642325	1.74265	1.09165	1.39502	0.592749	0.585282	0.104279	-2.72502	-2.05538	-1.29319	-1.27509	-0.0344841	-0.418047	-0.369925	-1.07025	-0.0729752	-0.381956	-2.06139	0.288851	-0.595973	-0.494682	0.0378238	1.2004	-0.341909
ADP	1.23847	3.39349	0.944246	-0.311176	-0.0503486	-0.242874	0.823956	-0.42179	-0.192917	-0.0266062	0.380387	0.591714	-0.00844743	0.0626603	-0.501416	-0.904014	-0.0155843	-0.593139	0.533469	3.59175	0.0776451	0.028905	0.101113	-0.59083	-0.447655	-0.715968	-0.602318	-0.77694	-0.673216	-0.765917	-0.66993	-0.592036	-0.653923	-0.793767	-0.562231	-0.699582	-0.575573	-0.701877	-0.191754	1.51402
Stearic acid	-0.0580203	-0.915924	0.891871	0.789392	-0.353354	0.826048	0.852181	-1.06959	-0.248352	-0.972014	-0.210981	3.22942	1.15223	0.472938	0.0184864	0.772977	1.65672	2.11567	-0.555937	-0.318084	-0.0610033	-1.27663	-1.09082	-0.465259	-0.275508	-1.14092	-0.778538	-1.33053	0.678796	0.0629895	-0.647501	0.83039	-0.451551	-0.265978	0.198466	-0.854718	-0.929767	1.05954	-0.164465	-1.17268
Palmitic acid	0.529756	0.0900086	0.089855	0.947514	0.0371765	0.254772	-2.08697	0.83125	0.141956	1.0475	0.319961	2.27727	-2.21958	0.601582	0.901897	0.0864344	1.03726	1.48788	0.947269	0.616956	-0.0859167	-1.04022	-0.28608	-0.425751	0.39156	-1.22704	-0.820252	-0.266311	0.173065	0.105211	-0.558499	0.542948	0.184226	-2.24138	0.190909	-0.501397	-2.35187	0.383283	0.244853	-0.351089
Adrenic Acid	0.561935	1.33555	4.11165	-0.269104	0.24529	-0.626451	0.462592	0.229001	-0.336308	-0.107227	0.852045	-0.406433	-0.361069	-0.662222	-0.2072	-0.657185	-0.432569	2.44208	1.50077	0.263697	-0.493065	-0.223202	0.692935	-0.501789	-0.961264	-0.55149	-0.739735	0.360613	-0.703237	-0.0988276	-0.20302	-0.96776	-0.690004	-0.863384	-0.670855	-0.761617	-0.714491	0.671838	0.414236	-0.934727
PC(16:0/16:0)	-0.376551	-0.716465	-0.197859	-0.219039	0.709589	-1.20001	-0.405243	-0.410135	-1.23171	-0.289102	0.129501	-0.936549	-0.410105	-0.831558	-0.668459	-0.345323	-0.161443	-0.388401	0.104831	-0.410313	0.17311	-0.530527	-0.275073	0.358894	-1.49948	3.19144	2.32943	-0.704643	0.198962	0.442348	0.106424	1.75404	0.100766	-0.62436	2.25573	-0.0192471	0.219687	-1.32312	0.95769	1.14227
Adenine	1.27391	1.64101	0.264086	-0.0202842	-0.117239	-0.937298	0.0981843	-0.681529	0.942011	1.1287	0.318928	1.00397	0.598936	-0.332191	-0.606161	-1.4988	0.209854	-0.421222	1.32657	3.07303	0.208044	1.12554	-0.138102	-1.04336	-1.30607	-0.851235	-0.863863	-0.418491	0.00796948	-0.312128	-0.600876	-0.337461	-0.193632	-1.68726	-0.820188	-0.97691	-0.267977	-1.01833	0.400566	1.82929
1-Palmitoyl-sn-glycero-3-phosphocholine	-0.290238	1.15627	-0.687731	-0.498869	-0.828084	-0.555682	-0.817539	0.0860543	-0.170229	-0.316209	0.11205	-0.657466	-0.681514	-0.71201	-0.627952	-0.994414	-0.691452	-0.685812	-0.0256787	0.707645	1.03617	0.888876	-0.836887	0.288786	-0.789762	-0.908186	-0.899234	3.44643	1.81969	1.82463	-0.0889341	0.122801	0.365424	-0.828858	-0.747289	-0.447622	0.10481	0.407875	2.36702	0.0531116
Taurine	0.78896	2.28682	0.962259	-0.988646	0.245284	-0.694367	0.904189	-0.309466	-0.985261	-1.14083	0.866391	1.75004	0.162945	-0.802188	-0.22872	-0.595241	2.31479	0.335464	1.7193	0.585065	-0.21675	1.53191	0.0712048	-1.17896	-1.04186	-0.525838	0.507502	-0.41533	-0.969038	-1.68337	-0.878748	0.283421	-0.345748	-1.02759	-0.867266	-0.717729	-0.38003	-0.200819	-0.125869	1.00412
Triethanolamine	-0.0605444	-0.63678	-0.781052	1.32019	-0.30597	-0.968796	-0.630461	-0.607383	-0.966907	-0.259626	-0.642898	0.387604	-0.141692	-0.346634	-0.445517	0.0390838	-0.191994	-0.172738	-0.447599	-0.940496	0.0553903	0.279007	-0.506018	-0.673836	-0.399843	1.36615	-0.0576239	-0.425227	-0.52962	3.11147	-0.502155	0.639186	-0.813407	-0.725838	-0.261755	0.674255	-0.168591	3.74401	1.0708	0.923859
Thioetheramide-PC	-1.37427	-1.26148	1.70488	-0.274501	-0.0715289	0.0946682	-0.957321	-1.19359	-0.692705	-0.274913	0.928108	-0.985229	-0.68057	-1.01001	0.670293	-1.06598	0.325532	1.60311	-0.719814	-1.2454	-0.599879	-0.739604	2.11629	-0.0238452	-0.263663	1.83107	1.27004	0.18871	-0.15768	0.273303	0.345999	-0.316888	-0.730432	-0.072753	0.603904	0.467552	0.965989	2.43017	0.00762104	-1.11519
Adenosine monophosphate (AMP)	1.69949	0.3485	-0.125678	-0.672636	-0.1866	-0.689474	-0.370565	-0.482204	0.605638	0.966832	0.182688	0.90684	0.680926	-0.430627	-0.392272	-0.987023	0.421309	-0.627199	1.44456	4.1702	0.410851	0.17673	-0.250392	-0.666356	-0.76302	-0.764264	-0.636094	-1.17905	-0.0324219	-0.208663	-0.45973	-0.160309	-0.00734437	-1.18224	-0.633301	-0.958759	-0.49203	-0.746197	0.334611	1.75528
Phosphorylcholine	3.02044	2.07582	1.15724	-0.913808	0.621155	-0.906536	-0.638349	-0.340825	0.957014	0.00103046	0.836966	0.136075	0.26351	-0.468892	0.475773	-1.3368	0.63327	-0.74016	1.8772	-0.0141439	0.862033	1.69559	-0.292641	-0.904578	-1.11736	-0.615598	-0.826358	-0.75431	-0.42382	-0.695843	-0.09431	-0.724098	-0.283633	-1.04689	0.0353781	-1.28516	-0.345202	-0.766237	1.04537	-0.158309
Variation analysis for above metabolites
name	adduct	description	VIP	Fold change	p-value	m/z	rt(s)	C-1	C-2	C-3	C-4	C-5	C-6	C-7	C-8	C-9	C-10	C-11	C-12	C-13	C-14	C-15	C-16	C-17	C-18	C-19	C-20	T-1	T-2	T-3	T-4	T-5	T-6	T-7	T-8	T-9	T-10	T-11	T-12	T-13	T-14	T-15	T-16	T-17	T-18	T-19	T-20	QC-1	QC-2
M281T39	(M-H)-	Oleic acid	7.22287	0.692106	0.000495402	281.248	38.556	604909	562067	550021	452233	305226	405210	510232	733488	393193	501508	623741	667083	586366	494038	500443	444067	569417	748693	642626	692054	561339	560123	481753	20775.5	129879	254062	257013	459144	396650	404491	290388	452873	402531	128900	511825	367661	384164	470925	660344	409055.4853	25431.1	124398
M426T490	(M-H)-	ADP	1.01144	0.379631	0.00699211	426.019	489.791	9525.71	19027.4	8228.46	2693.2	3843.21	2994.35	7698.1	2205.49	3214.61	3947.89	5742.36	6674.12	4027.95	4341.47	1854.41	79.318	3996.49	1450	6417.31	19901.6	4407.54	4192.64	4511.02	1460.18	2091.45	908.433	1409.53	639.6	1096.93	688.2	1111.42	1454.86	1182	565.41	1586.27	980.679	1527.44	970.56	3219.74	10740.66933	1944.89	2423.51
M568T38	(2M-H)-	Stearic acid	2.40149	0.657643	0.0087945	567.534	38.052	58313.4	31942.3	87512.1	84362.1	49235.2	85488.8	86292.1	27218.9	52462.8	30218.2	53611.6	159366	95515.5	74634.6	60665.2	83857.5	111023	125131	43008	50319.3	58221.7	20854.6	26566.2	45795.3	51628.1	25026.1	36165.4	19197.6	80962.4	62033.2	40193.4	85622.3	46216.7	51921	66197.6	33823.7	31516.8	92666	55041.4	24049.9644	67414.6	74187.6
M255T40	(M-H)-	Palmitic acid	8.78419	0.782404	0.0101213	255.233	39.9715	1.37357e+06	1.21384e+06	1.21379e+06	1.52531e+06	1.19465e+06	1.27369e+06	423115	1.48308e+06	1.23271e+06	1.56162e+06	1.29736e+06	2.0083e+06	374947	1.39966e+06	1.50874e+06	1.21254e+06	1.5579e+06	1.72158e+06	1.52522e+06	1.40524e+06	1.14994e+06	803317	1.07724e+06	1.02651e+06	1.32337e+06	735462	883215	1.08442e+06	1.24401e+06	1.21936e+06	978289	1.37836e+06	1.24806e+06	367029	1.25049e+06	999030	326899	1.32036e+06	1.27008e+06	1053624.835	360208	1.40497e+06
M331T37	(M-H)-	Adrenic Acid	1.57096	0.591322	0.0101307	331.263	37.269	29528.7	40367.8	79263.3	17885.2	25092.3	12878.4	28136.9	24864.1	16943.6	20153.2	33593.4	15961.1	16596.7	12377.3	18752.5	12447.8	15594.9	55871.2	42682.6	25350.2	14747.3	18528.3	31364.2	14625.1	8187.43	13928.7	11291.2	26708.1	11802.6	20270.9	18811.1	8096.41	11988	9558.81	12256.3	10984.6	11644.9	31068.6	27459.4	8559.22396	19110.3	18439.1
M773T86	(M+K)+	PC(16:0/16:0)	1.02384	1.49044	0.00727968	772.524	86.128	12610.5	10117.2	13921.3	13765.9	20577.5	6570.36	12400.1	12364.2	6337.89	13252	16322.5	8502.9	12364.4	9273.01	10469.4	12839.6	14188.4	12523.6	16141.5	12362.9	16642.3	11481.1	13354.9	18005.1	4373.74	38782	32459.2	10203.9	16832	18617.2	16153.2	28238.6	16111.7	10792.8	31918.6	15231.4	16984	5667.38	22397.3	23751.21964	22556.6	20637.2
M136T458	(M+H)+	Adenine	1.11785	0.696382	0.0195296	136.061	458.288	16165.7	17962.2	11223.9	9832.22	9357.74	5344.56	10412	6596.24	14541.5	15455.1	11492.2	14844.7	12862.5	8305.81	6965.07	2596.71	10958.5	7870.12	16423.4	24970.2	10949.6	15439.6	9255.64	4825.51	3539.85	5765.73	5703.94	7883.48	9970.48	8404	6990.93	8280.03	8983.89	1674.44	5917.67	5150.71	8620.06	4948.01	11891.8	18883.59333	11554.3	11231.7
M496T196	(M+H)+	1-Palmitoyl-sn-glycero-3-phosphocholine	2.06549	1.81854	0.0211287	496.339	196.446	37875	95805.1	21956.2	29519.8	16335.4	27244.5	16757.7	52944.8	42681.2	36835	53985.9	23168.3	22205.2	20983.9	24350.3	9674.16	21807.2	22033.1	48470.1	77838.3	90995.1	85096.3	15982.8	61063.9	17870.1	13127.4	13485.9	187522	122374	122571	45936.9	54416.5	64133.1	16304.3	19571.1	31572.1	53696	65833.1	144293	51625.54688	99075.9	103007
M126T290	(M+H)+	Taurine	1.01059	0.728486	0.0211686	126.022	290.316	17679.4	26295.8	18676.3	7453.83	14552	9146.66	18342.3	11360.8	7473.31	6578.39	18124.8	23208	14078.3	8526.43	11825.3	9716.88	26456.7	15070.7	23031.2	16506.5	11894.1	21953.2	13550.6	6359.07	7147.74	10116.1	16060.4	10751.8	7566.63	3457.46	8086.02	14771.3	11152.1	7229.8	8152.07	9012.27	10954.9	11985.8	12416.9	18917.129	17702.4	16496.1
M150T140	(M+H)+	Triethanolamine	1.00865	1.68708	0.0295719	150.112	139.764	9415.2	5140.53	4070.28	19657.8	7594.56	2677.55	5187.4	5358.6	2691.56	7938.36	5095.14	12739.7	8813.22	7292.91	6559.37	10154.3	8440.07	8582.92	6543.92	2887.49	10275.2	11934.1	6110.55	4865.64	6898.19	19998.8	9436.86	6709.88	5935.47	32946	6139.21	14606	3830.26	4479.87	7922.56	14866.1	8613.68	37638.4	17807.8	16717.75313	12067.8	11516.2
M184T558	(M+H)+	Phosphorylcholine	7.4033	0.693838	0.0323319	184.074	557.697	1.42605e+06	1.1496e+06	880766	274652	723875	276780	355268	442341	822168	542389	787035	581911	619207	404861	681328	150859	727421	325472	1.09147e+06	537948	794371	1.03832e+06	456443	277353	215079	361926	300245	321331	418052	338442	514487	330172	459079	235703	552441	165971	441060	317840	848025	495756.6505	766871	782141
M759T118	(M+Na)+	Thioetheramide-PC	8.1558	1.26515	0.0387045	758.57	118.235	372797	402962	1.1963e+06	666923	721207	765656	484307	421119	555077	666813	988555	476843	558322	470216	919603	455245	827399	1.16908e+06	547827	407262	579903	542534	1.30633e+06	733960	669822	1.23005e+06	1.08e+06	790807	698166	813431	832873	655587	544987	720880	901848	865381	998686	1.39027e+06	742375	442084.9637	995525	938779
M348T458	(M+H)+	Adenosine monophosphate (AMP)	3.38035	0.573214	0.0392812	348.07	457.755	156682	83454	57751.8	28104.7	54449.6	27192	44478.1	38426.8	97391.8	116970	74466.4	113718	101473	41222.5	43301.4	11063.8	87400.5	30567.5	142864	290604	86833.7	74143.4	50991.9	28445.1	23205.5	23138.1	30085.4	655.429	62806.7	53253.7	39645	55874.7	64165.9	482.221	30236.8	12595.8	37894.2	24117.4	82701.2	159706.6764	62021.7	65902.7
Figure. 4d			Figure. 4e			Figure. 4f			Figure. 4g
Oleic acid			Adrenic acid			Stearic acid			Palmitic acid
Control	Bay		Control	Bay		Control	Bay		Control	Bay
604909	561339		29528.7	14747.3		58313.4	58221.7		1.37357e+06	1.14994e+06
562067	560123		40367.8	18528.3		31942.3	20854.6		1.21384e+06	803317
550021	481753		79263.3	31364.2		87512.1	26566.2		1.21379e+06	1.07724e+06
452233	20775.5		17885.2	14625.1		84362.1	45795.3		1.52531e+06	1.02651e+06
305226	129879		25092.3	8187.43		49235.2	51628.1		1.19465e+06	1.32337e+06
405210	254062		12878.4	13928.7		85488.8	25026.1		1.27369e+06	735462
510232	257013		28136.9	11291.2		86292.1	36165.4		423115	883215
733488	459144		24864.1	26708.1		27218.9	19197.6		1.48308e+06	1.08442e+06
393193	396650		16943.6	11802.6		52462.8	80962.4		1.23271e+06	1.24401e+06
501508	404491		20153.2	20270.9		30218.2	62033.2		1.56162e+06	1.21936e+06
623741	290388		33593.4	18811.1		53611.6	40193.4		1.29736e+06	978289
667083	452873		15961.1	8096.41		159366	85622.3		2.0083e+06	1.37836e+06
586366	402531		16596.7	11988		95515.5	46216.7		374947	1.24806e+06
494038	128900		12377.3	9558.81		74634.6	51921		1.39966e+06	367029
500443	511825		18752.5	12256.3		60665.2	66197.6		1.50874e+06	1.25049e+06
444067	367661		12447.8	10984.6		83857.5	33823.7		1.21254e+06	999030
569417	384164		15594.9	11644.9		111023	31516.8		1.5579e+06	326899
748693	470925		55871.2	31068.6		125131	92666		1.72158e+06	1.32036e+06
642626	660344		42682.6	27459.4		43008	55041.4		1.52522e+06	1.27008e+06
692054	409055		25350.2	8559.22		50319.3	24050		1.40524e+06	1.05362e+06
Figure.5a
VCL	BWW-GPL							BWW-GPL+Bay							BWW							BWW+Bay
10min	61.2	62.1	59	93.1	97.2	66.1	79	73.5	67.6	65.2	107.1	109.6	81.4	79	79.5	85.7	94.3	101.7	121.3	91	78.4	94.9	104.7	134	139.2	130.7	109.7	96.3
30min	64.1	56.3	59.2	71.9	70.9	65.2	63.4	78.2	61.5	62.2	78.2	79.2	75.4	79.8	76.1	93.3	97.9	120.8	88.8	88.3	93.6	120.2	130.7	143.1	145.9	128.6	133.4	122.9
Figure.5b
ALH	BWW-GPL							BWW-GPL+Bay							BWW							BWW+Bay
10min	3	2.8	3	3.4	3.9	3.5	3.6	3.3	3	3.7	4.5	4.5	3.6	4.4	3.8	3.8	4.4	4.1	4.9	3.9	5.4	4.7	4.5	5.8	5.2	5.4	4.2	6.7
30min	3.6	3.2	3.8	3.2	3.2	3.5	3.8	3.9	3.3	4	3.8	3.4	4.2	4.3	4.4	4.2	4.7	5.6	3.5	4.5	5.3	5.7	5.5	7.2	6	4.9	5.7	7.5
Figure.5c
Sample-Percent	0	ACH
1	47	45
2	50	48
3	48	46
4	43	42
5	34	33
6	56	52
7	48	47
Figure.5d
Sample-VCL	0	Bay	ACH	ACH+Bay
1	117.9	130.4	116.6	127.8
2	100.9	133.8	100.7	131.4
3	91.7	134.4	85.3	122.9
4	80	117.7	83.4	116.5
5	79.6	119.8	72.3	101.4
6	91.5	123.5	88.3	114.4
7	91.1	135.7	91.9	126.2
Figure.6g
Sample-Percent	0	Eto
1	21	12
2	32	24
3	16	11
4	24	4
5	13	3
6	42	17
7	35	24
8	40	32
9	13	13
Figure.6g
Sample-VCL	0	Bay	Eto	Bay+Eto
1	76.3	127.6	83.5	98
2	67.5	111.1	80.2	90.4
3	74.9	108.4	90.1	97.3
4	83.9	99.9	77.3	85
5	64.1	104.7	79.8	69.6
6	109.4	110.6	110.2	109.2
7	101.4	110.9	107.7	112.8
8	94.2	136	127.6	108.1
9	77.3	112.6	95.5	97.4
Figure.6j
Sample-Gray level	Con-ACC	Bay-ACC	Con-pACC	Bay-pACC
1	116850	93142	129432	52095
2	160083	21046	134365	107022
3	166689	86866	139983	113288
4	58206	39404	72532	55791
5	145369	88855	186926	189657
6	68450	41897	43674	29131
7	82292	56080	62551	41860
Figure.6k
Sample-Gray level ratio	Con	Bay
1	1.10768	0.559307
2	0.839346	5.08515
3	0.839785	1.30417
4	1.24613	1.41587
5	1.28587	2.13445
6	0.638042	0.6953
7	0.76011	0.746434
Figure.6l
Sample-Gray level	Con-AMPKA	Bay-AMPKA	Con-pAMPKA	Bay-pAMPKA
1	61891	55599	104280	76319
2	122617	86197	188004	142842
3	293627	246504	158359	159896
4	97470	85199	65734	39859
5	53144	63767	82185	84958
6	57322	74169	99369	94970
7	76556	100933	136187	133545
Figure.6n
Sample	Control	Bay 25uM
1	0.492647	0.480519
2	0.313869	0.467626
3	0.581699	0.80597
4	0.558101	1.14663
5	0.901639	1.29546
6	0.833333	1.34211
7	0.9	1.03077
8	1.29851	1.19298
Figure.7c
VCL
Mouse	Con	Con+Bay	Mouse	Ko	Ko+Bay
C1	111.6	118.8	KO1	126	123
C2	79.2	88.5	KO2	86.8	86.7
C3	81.9	89.1	KO3	91.3	88
C4	104.9	114.9	KO4	110.6	102.6
C5	107.4	110.1	KO5	109.7	104.1
C6	111.9	121.5	KO6	114	111
C7	107.3	128	KO7	110.3	115.2
C8	101.3	117.4	KO8	104.6	102.2
C9	104.2	124.2	KO9	119.8	120.3
Figure.7d
ALH
Mouse	Con	Con+Bay	Mouse	Ko	Ko+Bay
C1	5.9	6	KO1	5.9	6
C2	5.7	5.7	KO2	5.5	6
C3	5.4	5.8	KO3	6.1	5.7
C4	6.5	6.8	KO4	6.6	6.3
C5	6.5	6.6	KO5	6.4	6.6
C6	5.4	5.3	KO6	6.5	6.2
C7	5.9	6.1	KO7	5.3	4.8
C8	4.8	5.9	KO8	4.9	4.6
C9	5.3	6	KO9	5.6	5.2
Supplementary Figure.2a
	Control									Nfkbia cKO
VAP	63.8	38.5	39.6	50.3	50	69.9	64.2	57.2	58.5	77.8	42.5	46.3	51	48.8	54.8	66.7	66.8	74.4
VSL	50.5	23.3	23.4	24.8	23.5	55.7	49.3	47.1	47	60.3	25.8	29.6	25.2	23.5	27.6	53.7	52.3	59
VCL	111.6	79.2	81.9	104.9	107.4	111.9	107.3	101.3	104.2	126	86.8	91.3	110.6	104.6	109.7	114	110.3	119.8
ALH	5.9	5.7	5.4	6.5	6.5	5.4	5.9	4.8	5.3	5.9	5.5	6.1	6.6	6.4	6.5	5.3	4.9	5.6
BCF	25.6	29.3	31.3	32.7	34.8	13.1	12.6	24	27.8	24.8	27.4	25.1	34.3	35.3	33.5	13.7	13.6	16.3
STR	80	58	54	45	43	80	77	83	81	77	59	61	44	44	44	80	78	79
LIN	47	30	28	24	22	52	48	49	47	50	30	32	23	23	25	50	50	52
Supplementary Figure.2a
Time	Control						Bay
10min	0.999109	4.08628	1.60051	3.3644	0.580811	3.41105	1.49187	3.82137	0.968464	2.48285	1.01696	3.48757
30min	1.59985	2.53629	1.01402	3.21911	1.00496	3.72392	1.97745	3.05681	1.17422	2.30136	0.884674	3.65745
60min	2.05184	1.96622	1.15268	2.00876	2.80272	4.28005	3.25404	5.40038	1.24433	2.67657	2.87133	6.12349
[truncated: 2 more columns]
